# Supplementary material for: LINC00894 Regulates Cerebral Ischemia/Reperfusion Injury by Stabilizing EIF5 and Facilitating ATF4-Mediated Induction of FGF21 and ACOD1 Expression
Source: Neurochem Res. 2024 Jul 26;49(10):2910–25. doi: 10.1007/s11064-024-04213-w (PMC11365926; doi:10.1007/s11064-024-04213-w)
Supplement: Supplementary file 1 — Supplementary Material 1: Original gel/blot images. All original gel/blot images corresponding to the manuscript figures. [file 11064_2024_4213_MOESM1_ESM.xlsx]

## Sheet: Sheet1
gene_id	baseMean	log2FoldChange	lfcSE	stat	pvalue	padj	Chr	Start	End	Strand	GeneSymbol
ENSRNOG00000026957	3.97217	-5.39142	1.65761	-3.25252	0.00114387	NA	1	227033796	227047290	-	Ms4a15
ENSRNOG00000054106	2.89884	-4.93913	1.66816	-2.96083	0.00306813	NA	X	145875795	145875947	-	5_8S_rRNA
ENSRNOG00000028158	2.72716	-4.8239	1.6578	-2.90982	0.00361637	NA	6	137889261	137903040	+	Tex22
ENSRNOG00000010893	2.60217	-4.78266	1.71602	-2.78706	0.00531889	NA	5	169464989	169467153	-	Hes3
ENSRNOG00000042899	2.47874	-4.71099	1.58421	-2.97371	0.00294221	NA	1	85058548	85096346	+	Fcgbpl1
ENSRNOG00000026811	2.15327	-4.50846	1.80469	-2.4982	0.0124826	NA	4	71795768	71796733	+	Tas2r135
ENSRNOG00000042266	4.39742	-4.49701	1.51001	-2.97814	0.00290006	NA	2	192697567	192697800	-	NEWGENE_2324572
ENSRNOG00000053143	2.06093	-4.43793	1.74059	-2.54968	0.0107823	NA	7	142887861	142890402	+	AC119007.3
ENSRNOG00000040878	1.95442	-4.37633	1.72109	-2.54277	0.0109979	NA	14	60192139	60192257	-	5S_rRNA
ENSRNOG00000020807	1.80997	-4.26492	1.74672	-2.44168	0.0146193	NA	1	88694824	88734223	-	NEWGENE_1306714
ENSRNOG00000016606	1.62004	-4.10811	1.93396	-2.1242	0.0336537	NA	9	94562839	94568312	+	Snorc
ENSRNOG00000061203	1.59534	-4.06582	1.95201	-2.08289	0.0372611	NA	5	149421073	149431111	-	AABR07050057.1
ENSRNOG00000053972	1.55216	-4.03376	2.0575	-1.96052	0.0499352	NA	19	26761007	26763146	+	AABR07043247.1
ENSRNOG00000050994	1.35331	-3.84601	1.89838	-2.02594	0.0427711	NA	1	215255381	215290845	-	Cttn
ENSRNOG00000014492	1.29982	-3.76504	1.90715	-1.97417	0.0483623	NA	9	15266699	15274917	-	Pgc
ENSRNOG00000017518	1.26988	-3.73877	1.93252	-1.93466	0.0530322	NA	16	72010106	72077916	+	Adam5
ENSRNOG00000010681	1.26211	-3.73154	1.8907	-1.97362	0.0484246	NA	2	233602732	233621129	+	Pitx2
ENSRNOG00000058407	2.59806	-3.72118	1.58372	-2.34964	0.0187916	NA	5	49387296	49389588	+	AABR07047823.1
ENSRNOG00000013007	1.24657	-3.71711	1.89443	-1.96212	0.049748	NA	19	55246926	55248205	+	Il17c
ENSRNOG00000048410	1.24657	-3.71711	1.89443	-1.96212	0.049748	NA	6	41025988	41026095	-	AABR07063672.1
ENSRNOG00000048292	2.5368	-3.67179	1.54736	-2.37294	0.017647	NA	6	76661799	76661889	-	Mir3593
ENSRNOG00000052161	2.33379	-3.55582	1.58329	-2.24584	0.0247141	NA	8	13868820	13868891	+	AC105648.4
ENSRNOG00000053964	2.24904	-3.4808	1.78172	-1.95362	0.0507466	NA	6	133794175	133794268	+	AABR07065531.12
ENSRNOG00000006311	2.14501	-3.42987	1.66484	-2.06019	0.0393808	NA	8	132828091	132842130	+	Ccr9
ENSRNOG00000018580	2.1162	-3.41173	1.66567	-2.04826	0.0405344	NA	1	99734993	99742009	+	Klk8
ENSRNOG00000054268	2.12561	-3.3835	1.61596	-2.09379	0.0362783	NA	15	62346254	62382236	+	AABR07018504.1
ENSRNOG00000022067	2.03712	-3.34088	1.62994	-2.0497	0.0403939	NA	13	101381510	101385764	+	Tlr5
ENSRNOG00000030979	2.03023	-3.30723	1.70496	-1.93977	0.0524082	NA	4	61502296	61502778	-	AABR07060190.1
ENSRNOG00000049523	5.55791	-3.27767	1.31999	-2.48311	0.0130242	NA	2	2510128	2510649	+	AC097153.2
ENSRNOG00000048247	1.91826	-3.23768	1.67008	-1.93864	0.0525447	NA	10	1715352	1715417	-	AABR07028995.1
ENSRNOG00000018742	3.44546	-3.18741	1.35422	-2.35368	0.0185888	NA	1	99712108	99716648	+	Klk11
ENSRNOG00000058311	3.4003	-3.11959	1.37133	-2.27486	0.0229144	NA	18	18098696	18104972	+	AABR07031533.3
ENSRNOG00000051396	3.18652	-3.064	1.50432	-2.03679	0.0416706	NA	6	133759956	133760028	+	-
ENSRNOG00000027157	3.12644	-3.01257	1.43793	-2.09507	0.0361645	NA	20	5067330	5068624	+	Ly6g6e
ENSRNOG00000015719	534.494	-2.95186	0.582039	-5.07159	3.94506e-07	0.00135394	4	117293620	117296082	-	Egr4
ENSRNOG00000009269	37.383	-2.91196	1.2977	-2.24394	0.024836	0.574736	5	50381244	50393367	+	Cga
ENSRNOG00000057989	2.83545	-2.8759	1.41821	-2.02784	0.0425766	NA	1	189899892	189911650	-	Zp2
ENSRNOG00000059216	2.78012	-2.84421	1.44976	-1.96184	0.0497806	NA	11	57994049	57995388	-	AABR07034239.1
ENSRNOG00000036425	11.2071	-2.84153	0.758461	-3.74643	0.000179366	NA	2	144877144	144877229	+	AABR07010633.1
ENSRNOG00000012031	4.15152	-2.82929	1.28163	-2.20758	0.0272736	NA	1	135336374	135406700	-	St8sia2
ENSRNOG00000000640	400.65	-2.70329	1.00175	-2.69857	0.00696381	0.359395	20	22454463	22459025	-	Egr2
ENSRNOG00000062152	7.6976	-2.69991	0.94132	-2.86822	0.00412787	NA	Y	70663	93030	-	AC239701.4
ENSRNOG00000038083	3.90316	-2.68588	1.2896	-2.08273	0.037276	NA	13	93751759	93874105	+	Wdr64
ENSRNOG00000004555	19.7397	-2.63345	1.31436	-2.00361	0.0451123	NA	14	84274550	84319449	+	Sec14l4
ENSRNOG00000009427	12.1623	-2.60754	0.924551	-2.82033	0.0047975	NA	10	85032799	85049331	-	Tbx21
ENSRNOG00000003095	3.65208	-2.58966	1.25452	-2.06427	0.0389918	NA	14	71649274	71650354	+	Fgfbp1
ENSRNOG00000046785	9.2328	-2.4889	0.814018	-3.05755	0.00223152	NA	10	34903343	34933539	+	Col23a1
ENSRNOG00000046667	1370.24	-2.47798	0.604836	-4.09694	4.1865e-05	0.0287362	1	80214494	80221710	-	Fosb
ENSRNOG00000008911	4.48913	-2.44151	1.07864	-2.26352	0.0236038	NA	5	164913906	164927869	-	Draxin
ENSRNOG00000035516	14.3753	-2.44038	0.703643	-3.4682	0.000523949	NA	10	62014995	62015095	+	Mir132
ENSRNOG00000008807	4.37103	-2.43036	1.16843	-2.08003	0.0375231	NA	5	15043955	15060508	+	Rp1
ENSRNOG00000042533	10.623	-2.38152	0.793566	-3.00103	0.00269065	NA	3	82762862	82777814	-	Accsl
ENSRNOG00000054041	4.28379	-2.37922	1.10357	-2.15593	0.031089	NA	15	4158888	4159015	-	AC127920.3
ENSRNOG00000013925	4.19443	-2.36075	1.22563	-1.92615	0.0540863	NA	1	150797084	150976194	+	Nox4
ENSRNOG00000021724	10.1656	-2.31991	0.934388	-2.48282	0.0130348	NA	1	219403970	219406128	+	Ptprcap
ENSRNOG00000007607	1269.8	-2.26592	0.724462	-3.12773	0.00176164	0.230155	7	142905758	142920216	+	Nr4a1
ENSRNOG00000017084	3.80614	-2.17378	1.10437	-1.96835	0.049028	NA	19	37476095	37481307	+	Hsd11b2
ENSRNOG00000005964	495.726	-2.13268	0.758829	-2.81049	0.00494656	0.318809	5	63781801	63821637	+	Nr4a3
ENSRNOG00000029131	5.28804	-2.03078	0.959025	-2.11754	0.0342138	NA	16	9772688	9847444	+	AABR07024637.1
ENSRNOG00000027331	4.40653	-2.03051	0.997353	-2.0359	0.0417604	NA	X	35869538	35947282	+	Ppef1
ENSRNOG00000005943	19.2126	-2.0284	0.683639	-2.96707	0.00300656	NA	6	146784915	146787518	+	Sp8
ENSRNOG00000015522	4.18837	2.09299	1.08269	1.93314	0.0532187	NA	17	24654902	24670457	+	Tfap2a
ENSRNOG00000051482	3.41632	2.10079	1.11556	1.88317	0.0596772	NA	19	59984234	59985494	-	Hmg1l1
ENSRNOG00000030187	14.9921	2.11627	0.812962	2.60316	0.00923683	NA	8	5606592	5616493	+	Mmp12
ENSRNOG00000036674	4.43787	2.15845	1.04119	2.07306	0.0381663	NA	10	110229922	110232843	-	Cd7
ENSRNOG00000054253	4.18154	2.16316	1.07662	2.00921	0.0445149	NA	3	119097289	119097450	-	U1
ENSRNOG00000056209	6.84873	2.17046	0.87409	2.48311	0.0130241	NA	13	93939022	93960342	+	Exo1
ENSRNOG00000047845	11.674	2.17945	0.732164	2.97673	0.00291341	NA	19	29132288	29134876	-	AABR07043523.1
ENSRNOG00000062154	3.56825	2.18115	1.11273	1.96018	0.0499744	NA	9	65089965	65146672	+	AABR07067810.2
ENSRNOG00000027061	10.1696	2.30826	0.7174	3.21754	0.00129294	NA	12	19512591	19529738	+	Nxpe5l1
ENSRNOG00000032626	7.41986	2.35498	1.09538	2.14992	0.0315614	NA	8	5676665	5698579	+	Mmp3
ENSRNOG00000061154	4.85574	2.39972	1.04041	2.3065	0.0210826	NA	8	40902439	40949947	-	AABR07069821.1
ENSRNOG00000046756	5.29032	2.4956	0.951244	2.62351	0.00870297	NA	3	2512492	2513491	+	AABR07051241.1
ENSRNOG00000056172	8.46821	2.54571	0.936121	2.71942	0.00653962	NA	5	91134985	91135137	+	5_8S_rRNA
ENSRNOG00000004404	3.15724	2.55815	1.27225	2.01073	0.0443536	NA	10	83081168	83089481	+	Tac4
ENSRNOG00000003486	5.79367	2.57195	1.04857	2.45281	0.0141745	NA	13	92073668	92089980	-	Mnda
ENSRNOG00000003409	3.44388	2.62394	1.22323	2.1451	0.0319452	NA	X	144807392	144807829	+	NEWGENE_1565644
ENSRNOG00000026387	3.56341	2.65365	1.29211	2.05373	0.0400015	NA	1	227405496	227412874	-	Ms4a12
ENSRNOG00000047590	5.64852	2.69677	1.18212	2.2813	0.0225305	NA	8	42119592	42169855	-	AABR07069913.1
ENSRNOG00000061536	3.8167	2.71438	1.21917	2.22641	0.0259865	NA	5	150529715	150529928	-	SNORA73
ENSRNOG00000052353	3.5956	2.72107	1.20969	2.2494	0.0244872	NA	3	113391987	113392093	-	U6
ENSRNOG00000051970	7.74797	2.79396	1.03426	2.70141	0.00690468	NA	7	141249044	141252578	+	Aqp5
ENSRNOG00000054954	3.90306	2.81101	1.22401	2.29656	0.0216439	NA	1	63734135	63741982	+	Lilrb2
ENSRNOG00000058087	4.01501	2.91235	1.2645	2.30317	0.0212694	NA	1	63679769	63684189	-	Lilrc2
ENSRNOG00000061594	2.79059	2.94165	1.45078	2.02764	0.0425973	NA	19	56540696	56541771	+	AABR07044081.1
ENSRNOG00000019110	3.98412	2.95831	1.31764	2.24516	0.024758	NA	3	162075340	162080192	-	Ocstamp
ENSRNOG00000059271	7.02763	2.96263	0.897052	3.30263	0.000957822	NA	4	104454	109989	+	AABR07058985.2
ENSRNOG00000020276	2.89857	3.00083	1.39124	2.15695	0.0310097	NA	1	215609036	215611658	+	Tnni2
ENSRNOG00000007544	3.21948	3.16763	1.46752	2.15849	0.0308896	NA	4	98203958	98305173	-	Il23r
ENSRNOG00000003709	3.2208	3.18784	1.37423	2.31973	0.0203556	NA	13	93684437	93716227	+	Kmo
ENSRNOG00000018147	1.89863	3.33117	1.67003	1.99468	0.0460779	NA	16	73665269	73670482	-	Nkx6-3
ENSRNOG00000054325	2.06665	3.48356	1.63986	2.1243	0.0336449	NA	1	141209402	141210059	-	AABR07004397.2
ENSRNOG00000052551	2.16402	3.5658	1.80926	1.97086	0.0487401	NA	2	49789991	49794041	+	AABR07008256.1
ENSRNOG00000060080	2.25855	3.62338	1.67194	2.16717	0.0302218	NA	14	20066846	20067161	-	7SK
ENSRNOG00000058904	2.27712	3.63077	1.77425	2.04637	0.04072	NA	X	112154759	112159458	-	Tex13b
ENSRNOG00000061739	2.36046	3.70159	1.65944	2.23062	0.0257061	NA	4	163393217	163403653	-	Klrk1
ENSRNOG00000014555	2.37278	3.70435	1.59321	2.32508	0.0200676	NA	9	65110325	65167192	+	Aox4
ENSRNOG00000037199	2.3849	3.71405	1.5814	2.34859	0.0188447	NA	8	117906014	117917842	+	Spink8
ENSRNOG00000057127	2.42942	3.71776	1.73753	2.13968	0.0323808	NA	10	13311789	13324536	-	Zg16b
ENSRNOG00000036622	1.18852	3.766	1.95938	1.92204	0.0546004	NA	1	229030233	229055127	+	Glyatl1
ENSRNOG00000053916	1.19931	3.77611	1.95619	1.93034	0.0535651	NA	8	130967483	130973018	-	AABR07071779.1
ENSRNOG00000047782	1.20386	3.78044	1.91732	1.97173	0.0486402	NA	7	118895405	118970135	+	RGD1309808
ENSRNOG00000059564	1.22546	3.8004	1.94877	1.95015	0.0511582	NA	18	28353093	28353204	+	SNORA74
ENSRNOG00000009919	15.0817	3.90078	0.761925	5.11965	3.0611e-07	NA	15	93612971	93622358	+	Acod1
ENSRNOG00000010430	1.34953	3.95014	2.03786	1.93838	0.0525769	NA	4	147645333	147657847	-	Tmem40
ENSRNOG00000036571	1.3626	3.96216	1.89676	2.08891	0.0367154	NA	1	282638017	282702424	+	Ces2c
ENSRNOG00000021357	1.36659	3.96535	1.89589	2.09156	0.0364781	NA	10	70472370	70473486	+	AC118772.2
ENSRNOG00000052883	1.3734	3.97113	1.8515	2.14481	0.0319679	NA	16	51786459	51787151	+	AABR07025818.1
ENSRNOG00000058189	1.3842	3.97978	1.83773	2.16559	0.0303422	NA	8	109772801	109774145	-	AABR07071332.2
ENSRNOG00000035484	1.4166	4.00794	2.04233	1.96243	0.0497123	NA	8	117354821	117354903	+	Mir425
ENSRNOG00000052015	3.13545	4.11001	1.53395	2.67936	0.00737627	NA	19	14951616	14953755	-	AABR07042937.1
ENSRNOG00000022150	1.51453	4.1171	1.96833	2.09168	0.0364676	NA	5	125862572	125862995	-	AABR07049524.1
ENSRNOG00000007129	1.52079	4.12242	1.90001	2.16969	0.0300303	NA	4	99185885	99202023	+	Cd8b
ENSRNOG00000051435	1.55773	4.15043	1.95911	2.11853	0.0341305	NA	14	81467198	81467341	-	U1
ENSRNOG00000054679	1.5708	4.1604	1.95641	2.12655	0.0334575	NA	5	17559632	17578015	-	AABR07047054.2
ENSRNOG00000026910	1.67726	4.2646	1.96233	2.17323	0.029763	NA	5	145416343	145418992	-	Gjb4
ENSRNOG00000056679	2.04931	4.55012	1.68691	2.6973	0.0069904	NA	17	7966505	7968870	+	AABR07026972.1
ENSRNOG00000037911	640.015	7.22661	1.62631	4.44356	8.84837e-06	0.0101225	X	74304292	74345507	+	LOC680227
ENSRNOG00000051257	681.202	8.82428	2.21491	3.98404	6.77549e-05	0.0404408	X	74333329	74337975	-	AABR07039356.2
ENSRNOG00000055225	287.431	9.86975	3.33586	2.95868	0.0030896	0.272887	X	74325012	74325079	-	-
